# Supplementary material for: Disposition of Oral Nalbuphine and Its Metabolites in Healthy Subjects and Subjects with Hepatic Impairment: Preliminary Modeling Results Using a Continuous Intestinal Absorption Model with Enterohepatic Recirculation
Source: Metabolites. 2024 Aug 27;14(9):471. doi: 10.3390/metabo14090471 (PMC11433732; doi:10.3390/metabo14090471)
Supplement: Supplementary file 1 [file metabolites-14-00471-s001.zip]

Archive with 1 entries (1 files):
- metabolites-3152146-supplementary.pdf
